# Supplementary material for: Gallbladder microbiota composition is associated with pancreaticobiliary and gallbladder cancer prognosis
Source: BMC Microbiol. 2022 May 27;22:147. doi: 10.1186/s12866-022-02557-3 (PMC9137208; doi:10.1186/s12866-022-02557-3)
Supplement: Supplementary file 1 — Additional file 1: Supplementary Table 1. The assignation of taxonomic lavel on main sequence of AVSs ugin BlastN. [file 12866_2022_2557_MOESM1_ESM.xls]

## Sheet: Supplementary Table 1
Supplementary Table 1. The assignation of taxonomic lavel on main sequence of AVSs ugin BlastN.
Genus	Top-hit taxon	Similarity (%)	Accession
Abiotrophia	Abiotrophia defectiva	0.9975	NR_025863.1
Acinetobacter	Acinetobacter seifertii	1	NR_134684.1
Akkermansia	Akkermansia muciniphila	0.9894	NR_074436.1
Alloprevotella	Alloprevotella tannerae	0.9924	NR_037088.1
Amaricoccus	Amaricoccus macauensis	0.992	NR_029202.1
Aureimonas	Aureimonas glaciistagni	1	NR_137357.1
Bacteroides	Bacteroides fragilis	0.9975	NR_119164.1
Bilophila	Bilophila wadsworthia	1	ATCC 49260
Blastococcus	Blastococcus aggregatus	0.9974	NR_114864.1
Bosea	Bosea lupini	1	NR_108514.1
Bradyrhizobium	Bradyrhizobium elkanii	1	NR_114610.1
Campylobacter	Campylobacter gracilis	1	NR_118516.1
Carnobacterium	Carnobacterium maltaromaticum	0.9799	NR_044710.2
Citrobacter	Citrobacter koseri	0.9975	NR_104890.1
Corynebacterium	Corynebacterium tuberculostearicum	1	NR_028975.1
Cutibacterium	Cutibacterium acnes	0.9683	NR_113028.1
Delftia	Delftia acidovorans	1	NR_113708.1
Dermacoccus	Dermacoccus profundi	0.9788	NR_043262.1
Desulfovibrio	Desulfovibrio simplex	0.995	NR_117110.1
Dialister	Dialister invisus	1	NR_113355.1
Dokdonella	Dokdonella ginsengisoli	0.9799	NR_041369.1
Eggerthella	Eggerthella sinensis JCM 14551	1	NR_042840.1
Enterobacter	Enterobacter cloacae subsp. dissolvens	0.9975	NR_044978.1
Enterococcus	Enterococcus faecalis	1	NR_040789.1
Escherichia	Escherichia fergusonii ATCC 35469	1	NR_074902.1
Flavobacterium	Flavobacterium caeni	0.9567	NR_114264.1
Fusobacterium	Fusobacterium nucleatum subsp. Animalis	0.9973	NR_117843.1
Gemella	Gemella taiwanensis	1	NR_133753.1
Granulicatella	Granulicatella adiacens	0.995	NR_025862.1
Haemophilus	Haemophilus parainfluenzae ATCC 33392	1	NR_116168.1
Howardella	Howardella ureilytica	0.9041	NR_044022.2
Hungatella	Hungatella effluvii	0.9946	NR_133762.1
Klebsiella	Klebsiella variicola	1	NR_025635.1
Lawsonella	Lawsonella clevelandensis	0.9974	NR_151867.1
Leptotrichia	Leptotrichia hongkongensis	1	NR_104516.1
Leucobacter	Leucobacter aridicollis	1	NR_042288.1
Methylobacterium	Methylobacterium marchantiae	0.992	NR_116549.1
Methylocapsa	Methylocapsa palsarum	0.9812	NR_137418.1
Moraxella	Moraxella osloensis	1	NR_104936.1
Mycolicibacterium	Mycolicibacterium obuense	0.9974	NR_029218.1
Nakamurella	Nakamurella lactea DSM 19367	0.9894	NR_117606.1
Novosphingobium	Novosphingobium lindaniclasticum LE124	0.9759	NR_118312.1
Parabacteroides	Parabacteroides distasonis ATCC 8503	1	NR_074376.1
Paracoccus	Paracoccus laeviglucosivorans	1	NR_145640.1
Pelagibacterium	Pelagibacterium halotolerans B2	1	NR_102924.1
Phyllobacterium	Phyllobacterium brassicacearum	1	NR_043190.1
Proteus	Proteus alimentorum	0.976	NR_163665.1
Pseudomonas	Pseudomonas migulae	0.995	NR_114223.1
Pseudoxanthomonas	Pseudoxanthomonas sacheonensis	0.9726	NR_044293.1
Raoultella	Raoultella ornithinolytica	1	NR_044799.1
Robinsoniella	Robinsoniella peoriensis	0.9973	NR_041882.1
Schaalia	Schaalia odontolytica	0.9821	NR_041983.1
Selenomonas	Selenomonas flueggei	0.9574	NR_113389.1
Serratia	Serratia marcescens	0.9975	NR_114043.1
Sphingomonas	Sphingomonas desiccabilis	1	NR_042372.1
Sphingopyxis	Sphingopyxis terrae	0.9973	NR_113727.1
Staphylococcus	Staphylococcus caprae	1	NR_119252.1
Streptococcus	Streptococcus anginosus	1	NR_118289.1
Streptococcus	Streptococcus anginosus subsp. Anginosus	1	NR_118289.1
Veillonella	Veillonella dispar	0.995	NR_115355.1
Williamsia	Williamsia muralis	1	NR_037083.1
