# Supplementary material for: Gallbladder microbiota composition is associated with pancreaticobiliary and gallbladder cancer prognosis
Source: BMC Microbiol. 2022 May 27;22:147. doi: 10.1186/s12866-022-02557-3 (PMC9137208; doi:10.1186/s12866-022-02557-3)
Supplement: Supplementary file 2 — Additional file 2: Supplementary Table2. Correlation analysis between clinical information and NMDS or PCoA. [file 12866_2022_2557_MOESM2_ESM.xls]

## Sheet: Supplementary Table 2
Supplementary Table2. Correlation analysis between clinical information and NMDS or PCoA
1) Non-metric multidimensional scaling analysis
	NMDS1	NMDS2	r	p value
Age	-0.33925	-0.94069	0.0812404	0.4556
Sex	-0.98911	0.1472	0.0387298	0.839
Stage	-0.61002	-0.79238	0.067082	0.5754
T	-0.85664	-0.51591	0.0282843	0.9136
N	-0.98885	-0.14893	0.175784	0.0222	*
M	0.79592	-0.6054	0.147648	0.0634	.
ASA score	0.15261	-0.98829	0.0374166	0.8382
Chemotherapy	-0.83322	-0.55294	0.0655744	0.6008
Radiation	0.14404	0.98957	0.087178	0.3926
2) Principal coordinate analysis
	Dim1	Dim2	r	p value
Age	-0.17048	-0.98536	0.06	0.6588
Sex	0.95607	-0.29314	0.04	0.825
Stage	-0.16398	-0.98646	0.123693	0.1546
T	-0.36673	-0.93033	0.0316228	0.8884
N	0.23866	-0.9711	0.207605	0.0044	**
M	-0.39236	0.91981	0.126491	0.1374
ASA score	-0.55735	-0.83028	0.0173205	0.9608
Chemotherapy	-0.4275	-0.90401	0.074162	0.5164
Radiation	0.98664	0.16293	0.0866025	0.4034
NMDS, non-metric multidimensional scaling; ASA, American Society of Anesthesiologists; Dim, dimension; r, Correlation coefficient.
