# Supplementary material for: Gallbladder microbiota composition is associated with pancreaticobiliary and gallbladder cancer prognosis
Source: BMC Microbiol. 2022 May 27;22:147. doi: 10.1186/s12866-022-02557-3 (PMC9137208; doi:10.1186/s12866-022-02557-3)
Supplement: Supplementary file 3 — Additional file 3: Supplementary Table 3. Cross-analysis between threshold value of relative abundance (permyriad) and clinical information. [file 12866_2022_2557_MOESM3_ESM.xlsx]

## Sheet: Supplementary Table 3
Supplementary table 3. Cross-analysis between threshold value of relative abundance (permyriad) and clinical information
1. Totall (n=219, Death:69)	Threshold value	Age*1	Sex	ASA*2	Lesion	BC*2
Enterococcus	2023	1	0.889342	1	1	0.118036
Eggerthella	1	1	0.0255207	1	1	0.166266
Klebsiella	1442	1	1	1	1	0.714598
Corynebacterium	47	1	0.0464459	1	1	0.476995
Enhydrobacter	59	1	0.751361	1	1	1
Hungatella	96	1	0.732905	0.496829	1	0.678131
Paracoccus	3	1	1	1	1	0.357221
Dermacoccus	6	1	1	1	1	1
Citrobacter	260	1	1	1	1	0.0248102
Lawsonella	18	1	0.65197	1	1	0.586377
Pseudoxanthomonas	1	1	0.153726	1	1	0.568218
Streptococcus	14	1	0.12064	1	1	0.72858
Escherichia.Shigella	35	1	0.0700993	0.278974	0.0905923	0.728946
Veillonella	51	1	0.337527	0.703738	0.494774	0.692107
Dialister	1	1	1	1	1	1
2. Bile Duct lesion (n=92, Death:18)		Age*1	Sex	ASA*2	Stage*3	BC*4
Enterococcus	658	0.596122	1	1	0.780428	0.488036
Corynebacterium	14	1	1	1	0.744349	1
Haemophilus	58	0.140397	0.528007	1	0.113096	0.397868
Lawsonella	1	0.0690389	1	1	0.743348	1
Staphylococcus	9	0.0208513	0.799121	1	0.318121	0.554842
Enhydrobacter	27	1	0.682759	1	1	1
Bacteroides	897	0.161261	1	1	1	0.271021
Hungatella	96	0.57205	1	1	1	1
Streptococcus	18	0.668927	0.337946	0.432099	0.642565	0.503371
Fusobacterium	3	1	0.476799	1	0.285714	1
Veillonella	1	0.00323763	0.487684	0.432099	0.81786	1
3. Pancreas lesion (n=100, Death:43)		Age*1	Sex	ASA*2	Stage*3	BC*4
Klebsiella	15	0.162365	0.506319	1	1	0.272277
Veillonella	334	1	0.295872	0.157141	0.239108	1
Acinetobacter	85	0.27158	1	1	0.211668	1
Selenomonas	2	0.0571424	0.175486	1	0.621226	1
Paracoccus	3	1	1	1	0.121216	0.295907
Enterococcus	149	0.266857	0.451761	1	0.621226	0.418204
Staphylococcus	68	0.478085	0.0931378	0.636639	0.263371	0.0829742
Bacteroides	477	0.824188	1	1	0.117876	0.09867
Raoultella	210	1	0.0977298	0.0437323	0.175107	0.0812346
Streptococcus	480	0.27158	0.465179	1	0.089434	0.711307
*1, between over 70 yo and not. *2, between over score of 1 or not. *3, between without lymph node metastasis and with lymph node metastasis. *4, preoperative chemotherapy
